# Supplementary material for: Global burden of zoonotic infectious diseases of poverty, 1990–2021
Source: Infect Dis Poverty. 2024 Nov 6;13:82. doi: 10.1186/s40249-024-01252-x (PMC11539463; doi:10.1186/s40249-024-01252-x)
Supplement: Supplementary file 7 — Supplementary Material 7. Table S1. The estimated number cases of zoonotic infectious diseases of poverty in 1990 and 2021,and estimated annual changes from 1990 to 2021. EAPCs estimated annual percentage changes, SDI Socio-demographic Index, UI uncertainty intervals; CI confidence interval. [file 40249_2024_1252_MOESM7_ESM.xlsx]

## Sheet: Table S1
Table S1 The estaimated number cases of zoonotic infectious diseases of poverty in 1990 and 2021, and estimated annual changes from 1990 to 2021
Regional classification	Schistosomiasis				Cystic echinococcosis				Cysticercosis				Foodborne trematodiases
	Number of cases, 1990 (95% UI)	Number of cases, 2021 (95% UI)	EAPCs, 1990 to 2021 (95% CI)		Number of cases, 1990 (95% UI)	Number of cases, 2021 (95% UI)	EAPCs, 1990 to 2021 (95% CI)		Number of cases, 1990 (95% UI)	Number of cases, 2021 (95% UI)	EAPCs, 1990 to 2021 (95% CI)		Number of cases, 1990 (95% UI)	Number of cases, 2021 (95% UI)	EAPCs, 1990 to 2021 (95% CI)
Global	136,534,484 (111,224,402, 162,733,457)	151,376,744 (109,062,891, 198,666,396)	0.109 (-0.028, 0.237)		372,438 (306,424, 466,293)	633,404 (517,477, 782,469)	0.701 (0.560, 0.818)		3,038,227 (2,125,499, 3,980,434)	4,357,190 (3,150,316, 5,716,430)	0.434 (0.312, 0.592)		51,551,241 (46,262,646, 58,206,273)	44,466,329 (40,017,218, 50,034,921)	-0.137 (-0.192, -0.074)
SDI regions
High SDI	255,625 (134,036, 352,520)	603,224 (298,639, 953,277)	1.360 (0.772, 2.145)		12,852 (10,085, 16,373)	21,715 (16,788, 27,498)	0.690 (0.609, 0.764)		369,711 (259,159, 484,516)	638,844 (454,787, 853,712)	0.728 (0.538, 0.966)		2,421,223 (2,268,213, 2,609,278)	3,219,913 (2,896,007, 3,561,430)	0.330 (0.232, 0.442)
High-middle SDI	2401,297 (1,706,082, 3,166,603)	1,574,082 (1,094,337, 2,176,787)	-0.344 (-0.470, -0.249)		118,599 (100,024, 139,826)	152,416 (123,197, 188,038)	0.285 (0.204, 0.363)		639,470 (446,136, 855,406)	711,508 (495,374, 966,074)	0.113 (-0.002, 0.250)		17,604,967 (15,495,080, 20,262,715)	19,504,209 (17,339,505, 2,154,939)	0.108 (0.034, 0.197)
Middle SDI	29,622,291 (22,672,657, 38,350,644)	35,791,267 (26,160,893, 46,583,843)	0.208 (0.083, 0.298)		85,441 (68,538, 106,544)	202,866 (162,637, 251,225)	1.374 (1.173, 1.573)		996,556 (679,957, 1,331,136)	1,591,281 (1,143,957, 2,091,592)	0.597 (0.425, 0.795)		30,155,246 (27,017,682, 34,039,472)	20,276,979 (18,284,057, 2,912,842)	-0.328 (-0.374, -0.274)
Low-middle SDI	43938906 (37643175, 50415633)	49,888,984 (36,257,762, 65,239,219)	0.135 (-0.044, 0.313)		90,737 (72,545, 118,938)	155,332 (126,511, 193,110)	0.712 (0.428, 0.890)		691,167 (490,772, 898,172)	952,149 (697,384, 224,726)	0.378 (0.255, 0.532)		1,354,916 (1,221,046, 1,498,474)	1,457,798 (1,188,011, 1,766,133)	0.076 (-0.064, 0.220)
Low SDI	60,247,237 (48,744,464, 72,460,170)	63,427,146 (45,057,251, 84,144,934)	0.053 (-0.100, 0.195)		64,496 (49,709, 85,161)	100,674 (79,026, 128,321)	0.561 (0.323, 0.780)		337,289 (232,686, 444,046)	458,729 (320,588, 605,616)	0.360 (0.281, 0.458)		0	0	0
GBD regions
Andean Latin America	0	0	0		701 (555, 871)	1390 (1117, 1741)	0.983 (0.828, 1.144)		74,536 (56,709, 93,110)	118,801 (89,038, 150,771)	0.594 (0.453, 0.758)		1,093,319 (969,726, 1,227,547)	1,728,083 (1,412,538, 2,105,541)	0.581 (0.385, 0.778)
Australasia	0	0	0		215 (165, 279)	390 (300, 512)	0.815 (0.701, 0.909)		0	0	0		0	0	0
Caribbean	810,125 (534,886, 1,156,634)	1,246,510 (829,969, 1,802,989)	0.539 (0.431, 0.667)		158 (124, 206)	173 (133, 221)	0.099 (0.008, 0.191)		35,403 (25,075, 44,468)	54,588 (3,9869, 69,310)	0.542 (0.432, 0.647)		0	0	0
Central Asia	0	0	0		13,468 (11,624, 15,520)	22,282 (17,959, 27,422)	0.654 (0.490, 0.826)		22,538 (14,881, 31,705)	25,167 (16,535, 36,634)	0.117 (0.028, 0.221)		24,710 (21,137, 27,380)	3550 (3073, 4087)	-0.856 (-0.878, -0.828)
Central Europe	0	0	0		13,891 (11,514, 16,566)	15,137 (12,716, 18,080)	0.090 (0.012, 0.164)		147,491 (102,758, 193,076)	147,111 (103,948, 195,430)	-0.003 (-0.094, 0.118)		0	0	0
Central Latin America	565,071 (443,618, 701,457)	744,419 (509,565, 1,057,606)	0.317 (0.004, 0.658)		2759 (2069, 3765)	5193 (3903, 6947)	0.882 (0.674, 1.089)		295,933 (198,692, 394,358)	562,969 (410,577, 708,799)	0.902 (0.714, 1.115)		0	0	0
Central Sub-Saharan Africa	9,687,350 (7,446,362, 11,891,045)	10,268,753 (7,147,341, 13,878,618)	0.060 (-0.095, 0.278)		2256 (1666, 3071)	3835 (2852, 5025)	0.700 (0.391, 0.975)		83,491 (58,525, 106,781)	147,075 (104,657, 189,855)	0.762 (0.643, 0.885)		0	0	0
East Asia	15,713,519 (12,373,489, 21,733,893)	11,459,581 (8,953,887, 15,054,894)	-0.271 (-0.354, -0.185)		30,251 (22,657, 40,659)	114,589 (86,308, 147,199)	2.788 (2.361, 3.187)		546,981 (367,924, 751,496)	725,883 (494,719, 1,018,980)	0.327 (0.148, 0.560)		36,621,225 (31,239,359, 43,237,072)	33,317,223 (29,251,039, 38,353,602)	-0.090 (-0.160, -0.002)
Eastern Europe	0	0	0		45,353 (36,434, 56,086)	40,026 (31,584, 49,791)	-0.117 (-0.152, -0.083)		242,704 (172,243, 320,915)	191,120 (136,087, 254,707)	-0.213 (-0.295, -0.111)		1,715,953 (1,491,269, 1,966,436)	1,803,863 (1,560,286, 2,077,162)	0.051 (0.008, 0.091)
Eastern Sub-Saharan Africa	35,955,363 (28,983,377, 43,615,294)	46,949,044 (33,903,446, 61,048,528)	0.306 (0.131, 0.451)		49,410 (38,238, 64,122)	71,714 (55,302, 91,367)	0.451 (0.258, 0.640)		127,050 (83,659, 173,855)	186,229 (126,441, 256,036)	0.466 (0.354, 0.583)		0	0	0
High-income Asia Pacific	0	0	0		1226 (894, 1702)	1625 (1187, 2248)	0.325 (0.167, 0.484)		32,664 (22,152, 43,932)	53,394 (37,527, 73,170)	0.635 (0.324, 1.118)		1,393,143 (1,337,273, 1,455,721)	1,974,178 (1,750,147, 2,202,860)	0.417 (0.280, 0.555)
High-income North America	0	0	0		3093 (2265, 4187)	3895 (2837, 5249)	0.259 (0.187, 0.327)		233,396 (167,077, 306,345)	455,787 (325,721, 606,981)	0.953 (0.732, 1.224)		0	0	0
North Africa and Middle East	22,391,513 (20,849,802, 24,172,229)	7,289,692 (5,158,092, 10,390,470)	-0.674 (-0.761, -0.559)		59,230 (46,780, 80,354)	94,755 (77,603, 117,793)	0.600 (0.257, 0.787)		2101 (1280, 3302)	2621 (1656, 3956)	0.248 (0.163, 0.337)		555,417 (466,639, 655,060)	830,731 (639,516, 1,050,046)	0.496 (0.260, 0.780)
Oceania	0	0	0		7 (4, 11)	16 (10, 25)	1.278 (1.004, 1.653)		3242 (2070, 4497)	5369 (3392, 7765)	0.656 (0.533, 0.808)		0	0	0
South Asia	0	0	0		93,670 (75,724, 121,879)	199,794 (161,370, 248,813)	1.133 (0.922, 1.320)		621,656 (447,803, 812,895)	755,683 (551,993, 972,079)	0.216 (0.054, 0.453)		0	0	0
Southeast Asia	1,647,269 (1,137,708, 3,155,330)	1,052,615 (717,566, 1,797,565)	-0.361 (-0.436, -0.259)		3528 (2662, 4745)	6289 (4837, 8235)	0.783 (0.634, 0.924)		84,188 (57,804, 118,186)	145,177 (99,878, 206,135)	0.724 (0.543, 0.954)		9,996,099 (8,946,001, 11,169,338)	4,708,038 (4,280,246, 5,159,478)	-0.529 (-0.569, -0.481)
Southern Latin America	0	0	0		32,687 (29,592, 36,108)	28,244 (23,973, 33,354)	-0.136 (-0.221, -0.027)		45,968 (32,016, 60,334)	65,461 (46,768, 85,880)	0.424 (0.297, 0.580)		0	0	0
Southern Sub, Saharan Africa	4,030,543 (3,003,495, 5,118,048)	498,941 (3,609,448, 6,699,969)	0.238 (0.140, 0.339)		519 (396, 699)	810 (622, 1074)	0.559 (0.468, 0.655)		90,696 (61,400, 117,986)	144,431 (101,226, 183,711)	0.592 (0.456, 0.741)		0	0	0
Tropical Latin America	4,278,179 (3,113,210, 5,540,455)	5,841,735 (4,317,716, 7,647,494)	0.365 (0.231, 0.522)		2018 (1576, 2623)	3678 (2848, 4687)	0.822 (0.681, 0.947)		191,525 (130,042, 259,401)	313,300 (225,480, 409,454)	0.636 (0.427, 0.911)		0	0	0
Western Europe	0	0	0		13,700 (11,216, 16,707)	12,724 (10,713, 15,202)	-0.071 (-0.143, -0.003)		54,984 (39,285, 72,996)	79,324 (58,303, 105,209)	0.443 (0.285, 0.628)		151,375 (125,990, 180,221)	100,663 (77,154, 128,321)	-0.335 (-0.445, -0.222)
Western Sub-Saharan Africa	41,455,550 (32,488,638, 51,087,192)	61,534,854 (44,035,020, 81,338,008)	0.484 (0.327, 0.639)		4298 (2815, 7667)	6845 (5044, 9189)	0.593 (-0.061, 0.965)		101,682 (69,230, 139,848)	177,701 (121,380, 240,539)	0.748 (0.661, 0.839)		0	0	0
