# Supplementary material for: Global burden of zoonotic infectious diseases of poverty, 1990–2021
Source: Infect Dis Poverty. 2024 Nov 6;13:82. doi: 10.1186/s40249-024-01252-x (PMC11539463; doi:10.1186/s40249-024-01252-x)
Supplement: Supplementary file 8 — Supplementary Material 8. Table S2. The estimated number of deaths of zoonotic infectious diseases of poverty in 2021, and estimated annual changes from 1990 to 2021. EAPCs estimated annual percentage changes, SDI Socio-demographic Index, UI uncertainty intervals; CI confidence interval. [file 40249_2024_1252_MOESM8_ESM.xlsx]

## Sheet: Table S2
Table S2 The estaimated number of death cases of zoonotic infectious diseases of poverty in 2021, and estimated annual changes from 1990 to 2021
Regional classification	Schistosomiasis			Cystic echinococcosis			Cysticercosis
	Number of cases, 2021 (95%UI)	EAPCs, 1990 to 2021 (95% CI)		Number of cases, 2021 (95%UI)	EAPCs, 1990 to 2021 (95% CI)		Number of cases, 2021 (95%UI)	EAPCs, 1990 to 2021 (95% CI)
Global	12,858 (11,335, 14,388)	-0.366 (-0.441, -0.285)		1364 (986, 1775)	-0.637 (-0.745, -0.495)		1643 (1114, 2287)	-0.180 (-0.435, 0.185)
SDI regions
High SDI	42 (31, 56)	0.152 (-0.217, 0.758)		22 (14, 32)	-0.577 (-0.776, -0.244)		4.231 (2.460, 6.132)	-0.578 (-0.770, -0.239)
High-middle SDI	193 (157, 238)	-0.415 (-0.535, -0.244)		161 (115, 204)	-0.643 (-0.755, -0.497)		16 (10, 24)	-0.729 (-0.848, -0.526)
Middle SDI	1291 (1177, 1417)	-0.628 (-0.674, -0.573)		276 (193, 361)	-0.594 (-0.727, -0.423)		233 (149, 328)	-0.453 (-0.673, -0.148)
Low-middle SDI	2896 (2521, 3294)	-0.220 (-0.312, -0.120)		492 (361, 631)	-0.635 (-0.739, -0.502)		394 (262, 537)	-0.158 (-0.476, 0.361)
Low SDI	8430 (7265, 9681)	-0.338 (-0.431, -0.239)		411 (275, 563)	-0.663 (-0.770, -0.510)		993 (648, 1512)	-0.042 (-0.315, 0.333)
GBD regions
Andean Latin America	0	0		2 (1, 4)	-0.651 (-0.824, -0.288)		27 (17, 39)	-0.449 (-0.670, -0.138)
Australasia	0	0		1 (0, 1)	-0.565 (-0.803, -0.108)		0	0
Caribbean	37 (27, 48)	-0.043 (-0.339, 0.401)		0.33 (0.19, 0.49)	-0.603 (-0.804, -0.168)		42 (29, 57)	-0.111 (-0.428, 0.403)
Central Asia	0	0		12 (7, 17)	-0.562 (-0.767, -0.225)		0.4 (0.2, 0.7)	-0.490 (-0.758, 0.104)
Central Europe	0	0		15 (8, 23)	-0.701 (-0.856, -0.465)		0.4 (0.2, 0.7)	-0.698 (-0.864, -0.332)
Central Latin America	50 (35, 69)	0.204 (-0.217, 0.800)		3 (1, 4)	-0.48 (-0.75, -0.023)		122 (77, 171)	-0.321 (-0.606, 0.139)
Central Sub-Saharan Africa	1984 (1528, 2477)	-0.031 (-0.266, 0.304)		28 (18, 40)	-0.640 (-0.768, -0.457)		166 (124, 218)	0.123 (-0.171, 0.494)
East Asia	527 (423, 639)	-0.791 (-0.838, -0.728)		78 (63, 95)	-0.720 (-0.783, -0.644)		31 (16, 48)	-0.776 (-0.890, -0.572)
Eastern Europe	0	0		30 (16, 44)	-0.666 (-0.847, -0.332)		2 (1, 3)	-0.476 (-0.753, 0.174)
Eastern Sub-Saharan Africa	4251 (3742, 4865)	-0.463 (-0.562, -0.363)		199 (132, 270)	-0.699 (-0.797, -0.542)		619 (406, 887)	-0.061 (-0.327, 0.306)
High-income Asia Pacific	0	0		1 (0, 2)	-0.689 (-0.871, -0.348)		0.2 (0.1, 0.3)	-0.849 (-0.925, -0.680)
High-income North America	0	0		4 (2, 6)	-0.48 (-0.76, -0.038)		3 (2, 4)	-0.428 (-0.723, 0.218)
North Africa and Middle East	674 (550, 813)	-0.532 (-0.614, -0.429)		275 (200, 355)	-0.625 (-0.724, -0.492)		2 (1, 4)	-0.576 (-0.793, -0.148)
Oceania	0	0		1 (0, 1)	-0.25 (-0.62, -0.477)		2 (1, 2)	0.338 (-0.365, 1.944)
South Asia	0	0		491 (350, 644)	-0.614 (-0.728, -0.445)		66 (39, 94)	-0.597 (-0.779, -0.275)
Southeast Asia	267 (230, 307)	0.408 (0.164, 0.691)		75 (45, 108)	-0.586 (-0.776, -0.299)		13 (7, 20)	-0.570 (-0.776, -0.163)
Southern Latin America	0	0		8 (5, 11)	-0.598 (-0.785, -0.320)		1 (0.5, 1.3)	-0.796 (-0.900, -0.595)
Southern Sub-Saharan Africa	371 (305, 445)	0.642 (0.326, 1.012)		12 (7, 17)	-0.42 (-0.71, -0.110)		76 (48, 109)	0.263 (-0.276, 1.418)
Tropical Latin America	517 (467, 564)	-0.318 (-0.390, -0.243)		8 (4, 11)	-0.48 (-0.73, -0.007)		111 (69, 153)	-0.275 (-0.589-0.273)
Western Europe	0	0		22 (10, 33)	-0.643 (-0.832, -0.309)		0.3 (0.2, 0.5)	-0.708 (-0.854, -0.384)
Western Sub-Saharan Africa	4180 (3445, 4930)	-0.182 (-0.308, -0.037)		98 (52, 157)	-0.586 (-0.769, -0.283)		359 (190, 650)	0.019 (-0.374, 0.666)
