# Supplementary material for: Global burden of zoonotic infectious diseases of poverty, 1990–2021
Source: Infect Dis Poverty. 2024 Nov 6;13:82. doi: 10.1186/s40249-024-01252-x (PMC11539463; doi:10.1186/s40249-024-01252-x)
Supplement: Supplementary file 9 — Supplementary Material 9. Table S3. The estimated number of DALYs of zoonotic infectious diseases of poverty in 2021, and estimated annual changes from 1990 to 2021. EAPCs estimated annual percentage changes, SDI Socio-demographic Index, UI uncertainty intervals; CI confidence interval. [file 40249_2024_1252_MOESM9_ESM.xlsx]

## Sheet: Table S3
Table S3 The estaimated number of DALYs of zoonotic infectious diseases of poverty in 2021, and estimated annual changes from 1990 to 2021
Regio0l classification	Schistosomiasis			Cystic echinococcosis			Cysticercosis			Food-borne trematodiases
	Number of DALYs, 2021 (95% UI)	EAPCs, 1990 to 2021 (95% CI)		Number of DALYs, 2021 (95% UI)	EAPCs, 1990 to 2021 (95% CI)		Number of DALYs, 2021 (95% UI)	EAPCs, 1990 to 2021 (95% CI)		Number of DALYs, 2021 (95% UI)	EAPCs, 1990 to 2021 (95% CI)
Global	1,746,333 (1,038,122, 2,984,204)	-0.103 (-0.243, 0.018)		105,072 (78,967, 133,309)	-0.593 (-0.700, -0.449)		1,235,939 (787,770, 1,808,363)	0.139 (-0.025, 0.345)		998,029 (569,766, 1,638,112)	-0.202 (-0.300, -0.017)
SDI regions
High SDI	5319 (2691, 10,549)	0.686 (0.155, 1.316)		2259 (1555, 3130)	-0.207 (-0.44, -0.100)		132,161 (75,590, 216,564)	0.47 (0.175, 0.836)		63,067 (39,297, 93,563)	0.277 (0.113, 0.536)
High-middle SDI	16,709 (9715, 31,289)	-0.409 (-0.510, -0.314)		15,387 (11,002, 20,309)	-0.428 (-0.558, -0.288)		163,688 (93,476, 270,379)	-0.106 (-0.304, 0.132)		449,489 (248,557, 757,464)	0.020 (-0.130, 0.332)
Middle SDI	307,641 (155,918, 611,479)	-0.097 (-0.291, 0.056)		24,137 (17,270, 31,150)	-0.438 (-0.603, -0.218)		427,044 (263,383, 630,914)	0.217 (-0.023, 0.487)		454,676 (257,266, 752,089)	-0.379 (-0.445, -0.243)
Low-middle SDI	524,056 (292,918, 929,383)	0.043 (-0.109, 0.194)		31,837 (24,373, 40,229)	-0.655 (-0.747, -0.533)		306,048 (200,801, 434,348)	0.120 (-0.054, 0.361)		30,646 (12,009, 55,898)	0.050 (-0.285, 0.295)
Low SDI	891,679 (582,022, 1,426,191)	-0.168 (-0.291, -0.051)		31,392 (21,088, 42,810)	-0.662 (-0.778, -0.508)		205,653 (141,360, 283,695)	0.101 (-0.075, 0.310)		0	0
GBD regions
Andean Latin America	0	0		196 (136, 270)	-0.580 (-0.765, -0.157)		32,596 (18,316, 53,054)	0.160 (-0.296, 0.764)		37,254 (12,655, 70,511)	0.506 (0.171, 0.806)
Australasia	0	0		48.4 (33.6, 64.0)	-0.351 (-0.57, -0.011)		0	0		0	0
Caribbean	9921 (4739, 21,092)	0.336 (0.146, 0.480)		26 (18, 37)	-0.525 (-0.753, -0.063)		18,373 (11,746, 26,399)	0.274 (-0.013, 0.615)		0	0
Central Asia	0	0		2106 (1411, 2903)	-0.082 (-0.34, -0.250)		6624 (3555, 11,164)	-0.006 (-0.329, 0.443)		84 (42, 135)	-0.850 (-0.879, -0.809)
Central Europe	0	0		1458.6 (1030.9, 1974.1)	-0.461 (-0.610, -0.269)		32,832 (17,876, 52,854)	-0.185 (-0.406, 0.106)		0	0
Central Latin America	6405 (3429, 12,421)	0.205 (-0.059, 0.485)		487 (323, 668)	-0.012 (-0.35, -0.508)		157,382 (98,5228, 228,880)	0.483 (0.176, 0.849)		0	0
Central Sub-Saharan Africa	165,861 (113,450, 255,590)	-0.010 (-0.170, 0.166)		1868 (1187, 2641)	-0.686 (-0.790, -0.551)		58,930 (37,879, 85,786)	0.463 (0.096, 0.859)		0	0
East Asia	86,749 (43,666, 167,202)	-0.545 (-0.669, -0.436)		10,558 (7003, 14,4167)	-0.315 (-0.522, -0.088)		176,228 (101,465, 284,693)	-0.055 (-0.335, 0.267)		768,297 (383,883, 1,367,826)	-0.181 (-0.304, 0.122)
Eastern Europe	0	0		3693 (2563, 5130)	-0.411 (-0.561, -0.225)		44,322 (24,819, 69,985)	-0.311 (-0.474, -0.109)		43,223 (21,534, 70,261)	0.078 (-0.050, 0.197)
Eastern Sub-Saharan Africa	552,263 (332,713, 948,844)	-0.145 (-0.322, 0.042)		17,338 (12,042, 23,167)	-0.668 (-0.777, -0.501)		94,863 (64,603, 129,428)	0.116 (-0.072, 0.333)		0	0
High-income Asia Pacific	0	0		140 (90, 206)	-0.326 (-0.529, -0.076)		10,898 (4130, 22,406)	0.184 (-0.503, 1.736)		34,443 (22,551, 50,013)	0.478 (0.291, 0.676)
High-income North America	0	0		404 (271, 557)	-0.151 (-0.37, -0.138)		92,483 (52,610, 150,159)	0.772 (0.415, 1.236)		0	0
North Africa and Middle East	84,796 (49,989, 151,197)	-0.628 (-0.692, -0.546)		17,319 (13,165, 21,974)	-0.632 (-0.731, -0.506)		892 (514, 1469)	-0.132 (-0.365, 0.178)		16,951 (4461, 33,949)	0.487 (0.226, 0.797)
Oceania	0	0		26 (15, 42)	-0.264 (-0.66, -0.577)		1917 (1075, 3110)	0.570 (0.106, 1.213)		0	0
South Asia	0	0		34,006 (25,804, 43,190)	-0.610 (-0.712, -0.471)		221,269 (139,958, 320,733)	-0.052 (-0.248, 0.212)		0	0
Southeast Asia	17,805 (12,662, 27,702)	-0.127 (-0.236, 0.034)		3321 (2163, 4592)	-0.686 (-0.819, -0.464)		42,442 (24,323, 67,083)	0.387 (0.078, 0.769)		95,733 (58,766, 138,444)	-0.544 (-0.627, -0.412)
Southern Latin America	0	0		2216 (1509, 3092)	-0.275 (-0.409, -0.122)		15,617 (7989, 26,608)	0.158 (-0.288, 0.821)		0	0
Southern Sub-Saharan Africa	55,643 (32,530, 98,937)	0.273 (0.157, 0.406)		627 (365, 916)	-0.501 (-0.75, -0.131)		47,525 (29,208, 67,824)	0.422 (0.172, 0.742)		0	0
Tropical Latin America	55,911 (33,103, 95,821)	-0.038 (-0.204, 0.123)		536 (363, 730)	-0.357 (-0.60, -0.074)		87,033 (55,080, 132,764)	0.272 (-0.020, 0.637)		0	0
Western Europe	0	0		1357 (972, 1841)	-0.503 (-0.643, -0.319)		15,607 (6958, 29,522)	0.258 (-0.320, 1.327)		2044 (533, 4031)	-0.338 (-0.454, -0.216)
Western Sub-Saharan Africa	710,979 (413,883, 1,212,784)	0.226 (0.042, 0.380)		7343 (3871, 12,374)	-0.610 (-0.794, -0.293)		78,105 (50,136, 112,896)	0.355 (0.068, 0.647)		0	0
